# Supplementary material for: Dissecting Causal Relationships Between Dietary Habits and Diverse Subtypes of Stroke: Mendelian Randomization Study
Source: Nutrients. 2024 Oct 19;16(20):3548. doi: 10.3390/nu16203548 (PMC11510269; doi:10.3390/nu16203548)
Supplement: Supplementary file 1 [file nutrients-16-03548-s001.zip]

Archive with 1 entries (1 files):
- nutrients-3242617-supplementary.pdf
